# Supplementary material for: Bifurcated Topological Optimization for IVIM
Source: Front Neurosci. 2021 Dec 15;15:779025. doi: 10.3389/fnins.2021.779025 (PMC8714828; doi:10.3389/fnins.2021.779025)
Supplement: Supplementary file 2 [file Data_Sheet_2.ZIP]

Archive with 97 entries (78 files):
- topopro-master/
- topopro-master/README.md
- topopro-master/environment.yml
- topopro-master/figs/
- topopro-master/figs/bimodal_sh.png
- topopro-master/figs/comparison_bar_chart.PNG
- topopro-master/figs/cont_surf_f_0.pdf
- topopro-master/figs/diffusion_coeff.png
- topopro-master/figs/perfusion_coeff.png
- topopro-master/figs/perfusion_fraction.png
- topopro-master/hyperct/
- topopro-master/hyperct/__init__.py
- topopro-master/hyperct/_complex.py
- topopro-master/hyperct/_field.py
- topopro-master/hyperct/_misc.py
- topopro-master/hyperct/_plotting.py
- topopro-master/hyperct/_vertex.py
- topopro-master/hyperct/_vertex_group.py
- topopro-master/hyperct/plots.py
- topopro-master/model/
- topopro-master/model/__pycache__/
- topopro-master/model/__pycache__/topopro.cpython-37.pyc
- topopro-master/model/topopro.py
- topopro-master/notebooks/
- topopro-master/notebooks/.ipynb_checkpoints/
- topopro-master/notebooks/.ipynb_checkpoints/Gen Obj Surf 2-checkpoint.ipynb
- topopro-master/notebooks/.ipynb_checkpoints/gen_obj_surf-checkpoint.ipynb
- topopro-master/notebooks/.ipynb_checkpoints/ivim_topopro_example-checkpoint.ipynb
- topopro-master/notebooks/.shgo_Diff.pdf
- topopro-master/notebooks/.shgo_Diff.png
- topopro-master/notebooks/__pycache__/
- topopro-master/notebooks/__pycache__/obj_surf.cpython-38.pyc
- topopro-master/notebooks/fig/
- topopro-master/notebooks/fig/complex.pdf
- topopro-master/notebooks/gen_obj_surf.ipynb
- topopro-master/notebooks/hyperct/
- topopro-master/notebooks/hyperct/__init__.py
- topopro-master/notebooks/hyperct/__pycache__/
- topopro-master/notebooks/hyperct/__pycache__/__init__.cpython-38.pyc
- topopro-master/notebooks/hyperct/__pycache__/_complex.cpython-38.pyc
- topopro-master/notebooks/hyperct/__pycache__/_field.cpython-38.pyc
- topopro-master/notebooks/hyperct/__pycache__/_misc.cpython-38.pyc
- topopro-master/notebooks/hyperct/__pycache__/_vertex.cpython-38.pyc
- topopro-master/notebooks/hyperct/__pycache__/_vertex_group.cpython-38.pyc
- topopro-master/notebooks/hyperct/_complex.py
- topopro-master/notebooks/hyperct/_field.py
- topopro-master/notebooks/hyperct/_misc.py
- topopro-master/notebooks/hyperct/_plotting.py
- topopro-master/notebooks/hyperct/_vertex.py
- topopro-master/notebooks/hyperct/_vertex_group.py
- topopro-master/notebooks/hyperct/plots.py
- topopro-master/notebooks/ivim_topopro_example.ipynb
- topopro-master/notebooks/obj_surf.py
- topopro-master/notebooks/shgo/
- topopro-master/notebooks/shgo/.directory
- topopro-master/notebooks/shgo/__init__.py
- topopro-master/notebooks/shgo/__pycache__/
- topopro-master/notebooks/shgo/__pycache__/__init__.cpython-38.pyc
- topopro-master/notebooks/shgo/__pycache__/_shgo.cpython-38.pyc
- topopro-master/notebooks/shgo/_shgo.py
- topopro-master/notebooks/shgo/_shgo_lib/
- topopro-master/notebooks/shgo/_shgo_lib/__init__.py
- topopro-master/notebooks/shgo/_shgo_lib/__pycache__/
- topopro-master/notebooks/shgo/_shgo_lib/__pycache__/__init__.cpython-38.pyc
- topopro-master/notebooks/shgo/_shgo_lib/__pycache__/_complex.cpython-38.pyc
- topopro-master/notebooks/shgo/_shgo_lib/__pycache__/sobol_seq.cpython-38.pyc
- topopro-master/notebooks/shgo/_shgo_lib/__pycache__/triangulation.cpython-38.pyc
- topopro-master/notebooks/shgo/_shgo_lib/_complex.py
- topopro-master/notebooks/shgo/_shgo_lib/_field.py
- topopro-master/notebooks/shgo/_shgo_lib/_misc.py
- topopro-master/notebooks/shgo/_shgo_lib/_plotting.py
- topopro-master/notebooks/shgo/_shgo_lib/_vertex.py
- topopro-master/notebooks/shgo/_shgo_lib/_vertex_group.py
- topopro-master/notebooks/shgo/_shgo_lib/plots.py
- topopro-master/notebooks/shgo/_shgo_lib/sobol_seq.py
- topopro-master/notebooks/shgo/_shgo_lib/triangulation.py
- topopro-master/notebooks/shgo/tests/
- topopro-master/notebooks/shgo/tests/__init__.py
- topopro-master/notebooks/shgo/tests/test__shgo.py
- topopro-master/shgo/
- topopro-master/shgo/.directory
- topopro-master/shgo/__init__.py
- topopro-master/shgo/_shgo.py
- topopro-master/shgo/_shgo_lib/
- topopro-master/shgo/_shgo_lib/__init__.py
- topopro-master/shgo/_shgo_lib/_complex.py
- topopro-master/shgo/_shgo_lib/_field.py
- topopro-master/shgo/_shgo_lib/_misc.py
- topopro-master/shgo/_shgo_lib/_plotting.py
- topopro-master/shgo/_shgo_lib/_vertex.py
- topopro-master/shgo/_shgo_lib/_vertex_group.py
- topopro-master/shgo/_shgo_lib/plots.py
- topopro-master/shgo/_shgo_lib/sobol_seq.py
- topopro-master/shgo/_shgo_lib/triangulation.py
- topopro-master/shgo/tests/
- topopro-master/shgo/tests/__init__.py
- topopro-master/shgo/tests/test__shgo.py
