# Supplementary material for: Bifurcated Topological Optimization for IVIM
Source: Front Neurosci. 2021 Dec 15;15:779025. doi: 10.3389/fnins.2021.779025 (PMC8714828; doi:10.3389/fnins.2021.779025)
Supplement: Supplementary file 2 [file Data_Sheet_2.ZIP › topopro-master/notebooks/gen_obj_surf.ipynb]

# %% [markdown]
Jupyter notebook to generate surface plots using hyperct and shgo
===

# %% [code]
# Imports
import time
import matplotlib.pyplot as plt
import numpy as np
from shgo._shgo import SHGO
from dipy.reconst.ivim import IvimModel  # REDEFINED LATER
from dipy.data.fetcher import read_ivim
# Plot colour parameters
coldict = {'lo': np.array([242, 189, 138]) / 255,  # Light orange
           'do': np.array([235, 129, 27]) / 255  # Dark alert orange
           }

# Plot colour values example:
Light_color = np.array([242, 189, 138]) / 255
Dark_color = np.array([235, 129, 27]) / 255

roundoff = 3  # The number of decimal places for the "f = _" vals in the surface plots 

# %% [markdown]
### First we import the data and locate the voxels we intend to plot

# %% [code]
# Load data
img, gtab = read_ivim()
data = img.get_data()
print('data.shape (%d, %d, %d, %d)' % data.shape)


# %% [code]
# Define common functions
def plot_map(raw_data, variable, limits, filename):
    fig, ax = plt.subplots(1)
    lower, upper = limits
    ax.set_title('Map for {}'.format(variable))
    im = ax.imshow(raw_data.T, origin='lower', clim=(lower, upper),
                   cmap="viridis", interpolation='nearest')
    fig.colorbar(im)
    fig.savefig(filename)
    
# Locate the voxels used in the plots
z = 33
b = 0

variable = '$S_0$'
fig, ax = plt.subplots(1)
ax.set_title('Map for {}'.format(variable))
im = ax.imshow(data[:, :, z, b].T, origin='lower', cmap='viridis',
           interpolation='nearest')
fig.colorbar(im)
plt.axhline(y=135, color='k')
plt.axvline(x=127, color='k')

# %% [code]
# Run for a high f plots
x1, x2 = 127, 128
y1, y2 = 135, 136
data_slice = data[x1:x2, y1:y2, z, :]


# %% [markdown]
### Now we plot the subspace containing D and D* at a constant f, as well as the subspace varying D and f at a constant D*= 1e-7

# %% [code]
# Import plots 
from obj_surf import *

# %% [code]
%matplotlib notebook
ts = time.time()
ivimmodel_vp = IvimModel(gtab, fit_method='VarPro')
ts = time.time()
ivimfit_vp = ivimmodel_vp.fit(data_slice)

# %% [code]


# %% [code]
