# Supplementary material for: Bifurcated Topological Optimization for IVIM
Source: Front Neurosci. 2021 Dec 15;15:779025. doi: 10.3389/fnins.2021.779025 (PMC8714828; doi:10.3389/fnins.2021.779025)
Supplement: Supplementary file 2 [file Data_Sheet_2.ZIP › topopro-master/notebooks/ivim_topopro_example.ipynb]

# %% [code]
from scipy.io import loadmat
import numpy as np
from dipy.core.gradients import gradient_table
import time
import matplotlib.pyplot as plt
import numpy as np
from dipy.data import get_fnames
from dipy.io.gradients import read_bvals_bvecs
from dipy.segment.mask import median_otsu
from dipy.io.image import load_nifti_data, load_nifti
import sys
sys.path.append("..")

# %% [code]
from model.topopro import IvimModelTopoPro
from scipy.optimize import shgo

# %% [code]
fraw, fbval, fbvec = get_fnames('ivim')

# %% [code]
data = load_nifti_data(fraw)
bvals, bvecs = read_bvals_bvecs(fbval, fbvec)
gtab = gradient_table(bvals, bvecs, b0_threshold=0)
print('data.shape (%d, %d, %d, %d)' % data.shape)

# %% [code]
_, mask = median_otsu(data, vol_idx=[0, 1])

# %% [code]
t1 = time.time()
topopro = IvimModelTopoPro(gtab, bounds=([0., 0., 0.], [0.9, 0.9, 0.9]))
topopro_fit = topopro.fit(data[..., 33, :], mask[..., 33])
t2 = time.time()
print("Time Taken: ", t2 -t1) 

# %% [code]
# helper function to see plots with matplotlib:
def plot_map(raw_data, variable, limits, filename):
    fig, ax = plt.subplots(1)
    lower, upper = limits
    ax.set_title('Map for {}'.format(variable))
    im = ax.imshow(raw_data.T, origin='lower', clim=(lower, upper),
                   cmap="inferno", interpolation='nearest')
    fig.colorbar(im)
    fig.savefig(filename)

# %% [code]
plot_map(topopro_fit.perfusion_fraction, "f", (0, .5), "perfusion_fraction.png")
plot_map(topopro_fit.D_star, "D*", (0., 0.015), "perfusion_coeff.png")
plot_map(topopro_fit.D, "D", (0, 0.0015), "diffusion_coeff.png")

# %% [code]
data

# %% [code]
