# Supplementary material for: Bifurcated Topological Optimization for IVIM
Source: Front Neurosci. 2021 Dec 15;15:779025. doi: 10.3389/fnins.2021.779025 (PMC8714828; doi:10.3389/fnins.2021.779025)
Supplement: Supplementary file 2 [file Data_Sheet_2.ZIP › topopro-master/shgo/__init__.py]

from shgo._shgo_lib.triangulation import *
from ._shgo import shgo

__all__ = [s for s in dir() if not s.startswith('_')]
